# Supplementary material for: Pregnancy and Neonatal Outcomes in Maturity-Onset Diabetes of the Young: A Systematic Review
Source: Int J Mol Sci. 2025 Jun 24;26(13):6057. doi: 10.3390/ijms26136057 (PMC12250487; doi:10.3390/ijms26136057)
Supplement: Supplementary file 1 [file ijms-26-06057-s001.zip]

Archive with 1 entries (1 files):
- ijms-3678712-supplementary.pdf
